# Supplementary material for: Celecoxib Enhances the Efficacy of Low-Dose Antibiotic Treatment against Polymicrobial Sepsis in Mice and Clinical Isolates of ESKAPE Pathogens
Source: Front Microbiol. 2017 May 8;8:805. doi: 10.3389/fmicb.2017.00805 (PMC5420555; doi:10.3389/fmicb.2017.00805)
Supplement: Supplementary file 1 [file Data_Sheet_1.XLSX]

## Sheet: Sheet1
			Mean	SD
		Sham	3	0.707107
		Control	35	2.82843
		Ipm	21	2.12132		0.4
CFU/g Liver		Cel	33	1.41421
		Ipm+Cel	14	2.12132		0.6
			Mean	SD
		Sham	4	1.41421
		Control	42	3.53553
CFU/g spleen		Ipm	25	1.41421		0.404
		Cel	39	3.53553
		Ipm+Cel	17	2.12132		0.595
			Mean	SD			Mean	SD
		Sham	71.961	0.0247487			44.655	0.0247487
		Control	61.258	0.20294			32.905	0.0459619
Liver	Catalase	Ipm	66.5138	0.0141421		Peroxidase	36	0.00636396
		Cel	72.8211	0.0212132			41.905	0.00353553
		Ipm+Cel	83.1422	0.00707107			41.905	0.0106066
		Sham	37.6147	0.135057			34.4125	0.0282843
		Control	17.5459	0.0148492			27.1125	0.00565685
Spleen	Catalase	Ipm	25.344	0.00494975		Peroxidase	31.2625	0.00141421				0.06393	0.0285904
		Cel	35.9	0.0304056			35	0.019799
		Ipm+Cel	39.25	0.0558614			39.48	0.0494975
		Sham	3.746	0.0551543			2.1049	0.066468
		Control	2.915	0.0919239			3.607	0.00848528
Liver NFκB-p65	Nuclear	Ipm	2.915	0.0671751		Cytoplasmic	3.473	0.0551543
		Cel	3.3875	0.106773			2.684	0.0339411
		Ipm+Cel	3.6455	0.0841457			2.719	0.101116
		Sham	2.4875	0.0784889			2.7755	0.0205061
		Control	2.9785	0.00494975			3.32	0.0282843
Spleen NFκB-p65	Nuclear	Ipm	2.8175	0.0756604		Cytoplasmic	3.086	0.121622
		Cel	3.1705	0.0615183			2.6655	0.0502046
		Ipm+Cel	3.797	0.039598			2.624	0.046669
	Sham			CLP			CLP+IPM			CLP+CEL				CLP+IPM+CEL
TNF-	1	0.135609		3.21028	0.005315		2.30877	0.026427		1.99539	0.002591		1.03755	0.009001
IL-1	1	0.001		2.67716	0.15		2.24608	0.025		2.25495	0.0357		1.13424	0.00276	Liver
IL-6	1	0.095708		5.3	0.056482		2.9	0.100878		2.97	0.03682		1.76	0.097976
IL-10	1	0.015733		3.68118	2.75e-05		3.17055	0.084711		4.27759	0.00771		4.46151	0.005539
TNF-	0.999995	0.06393		2.84191	0.009757		1.42438	0.069498		0.990076	0.055278		0.858264	0.00249
IL-1	1	0.034617		5.21084	0.031162		3.64093	0.017044		3.46871	0.072364		3.05615	0.098334	Spleen
IL-6	1	0.0025		6.7	0.013		5.3	0.0115		5.45	0.025		4.78	0.00178
IL-10	1	0.097643		3.53577	0.288616		2.15123	0.029279		4.02874	0.13554		4.82749	0.0506792
