# Supplementary material for: Celecoxib Enhances the Efficacy of Low-Dose Antibiotic Treatment against Polymicrobial Sepsis in Mice and Clinical Isolates of ESKAPE Pathogens
Source: Front Microbiol. 2017 May 8;8:805. doi: 10.3389/fmicb.2017.00805 (PMC5420555; doi:10.3389/fmicb.2017.00805)
Supplement: Supplementary file 2 [file Data_Sheet_2.XLSX]

## Sheet: Enterococcus feacium
Enterococcus feacium		Ctrl				Amp					Cele					A+C
CFU	Diution *100	CFU*104		CFU	Diution *100	CFU*104	% inhibition		CFU	Diution *100	CFU*104	% inhibition		CFU	Diution *100	CFU*104	% inhibition
1027	102700	10.27		924	92400	9.24	10.0292		983	98300	9.83	4.28432		418	41800	4.18	59.2989
1098	109800	10.98		804	80400	8.04	26.776		1023	102300	10.23	6.8306		467	46700	4.67	57.4681
1134	113400	11.34		801	80100	8.01	29.3651		1008	100800	10.08	11.1111		734	73400	7.34	35.2734
1347	134700	13.47		943	94300	9.43	29.9926		1278	127800	12.78	5.12249		807	80700	8.07	40.0891
1290	129000	12.9		1021	102100	10.21	20.8527		1302	130200	13.02	-0.930233		940	94000	9.4	27.1318
1150	115000	11.5		1079	107900	10.79	6.17391		1051	105100	10.51	8.6087		103	10300	1.03	91.0435
1290	129000	12.9		1125	112500	11.25	12.7907		1189	118900	11.89	7.82946		905	90500	9.05	29.845
1376	137600	13.76		945	94500	9.45	31.3227		1179	117900	11.79	14.3169		824	82400	8.24	40.1163
987	98700	9.87		943	94300	9.43	4.45795		1021	102100	10.21	-3.44478		819	81900	8.19	17.0213
1209	120900	12.09		1027	102700	10.27	15.0538		1236	123600	12.36	-2.23325		930	93000	9.3	23.0769
1043	104300	10.43		1019	101900	10.19	2.30105		1069	106900	10.69	-2.49281		207	20700	2.07	80.1534
1476	147600	14.76		1280	128000	12.8	13.2791		1394	139400	13.94	5.55556		245	24500	2.45	83.4011
1207	120700	12.07		1103	110300	11.03	8.6164		1239	123900	12.39	-2.6512		275	27500	2.75	77.2162
1139	113900	11.39		842	84200	8.42	26.0755		1198	119800	11.98	-5.17998		437	43700	4.37	61.633
1374	137400	13.74		1178	117800	11.78	14.2649		1408	140800	14.08	-2.47453		914	91400	9.14	33.4789
1170	117000	11.7		981	98100	9.81	16.1538		1101	110100	11.01	5.89744		723	72300	7.23	38.2051
1045	104500	10.45		993	99300	9.93	4.97608		1139	113900	11.39	-8.99522		910	91000	9.1	12.9187
1017	101700	10.17		1005	100500	10.05	1.17994		983	98300	9.83	3.34317		231	23100	2.31	77.2861
987	98700	9.87		899	89900	8.99	8.91591		843	84300	8.43	14.5897		729	72900	7.29	26.1398
1325	132500	13.25		1205	120500	12.05	9.0566		1123	112300	11.23	15.2453		509	50900	5.09	61.5849
1237	123700	12.37		1146	114600	11.46	7.35651		1230	123000	12.3	0.565885		982	98200	9.82	20.6144
1093	109300	10.93		984	98400	9.84	9.97255		992	99200	9.92	9.24062		756	75600	7.56	30.8326
1276	127600	12.76		1207	120700	12.07	5.40752		1253	125300	12.53	1.80251		253	25300	2.53	80.1724
1250	125000	12.5		1202	120200	12.02	3.84		1209	120900	12.09	3.28		230	23000	2.3	81.6
1190	119000	11.9		1078	107800	10.78	9.41176		1097	109700	10.97	7.81513		983	98300	9.83	17.395
1098	109800	10.98		983	98300	9.83	10.4736		1104	110400	11.04	-0.546448		834	83400	8.34	24.0437
1157	115700	11.57		992	99200	9.92	14.261		1129	112900	11.29	2.42005		746	74600	7.46	35.5229
1284	128400	12.84		948	94800	9.48	26.1682		1229	122900	12.29	4.28349		673	67300	6.73	47.5857
992	99200	9.92		893	89300	8.93	9.97984		947	94700	9.47	4.53629		567	56700	5.67	42.8427
1378	137800	13.78		1107	110700	11.07	19.6662		1276	127600	12.76	7.40203		982	98200	9.82	28.7373
1154	115400	11.54		1034	103400	10.34	10.3986		1218	121800	12.18	-5.54593		875	87500	8.75	24.1768
1053	105300	10.53		983	98300	9.83	6.64767		976	97600	9.76	7.31244		762	76200	7.62	27.6353

## Sheet: S. aureus
S.aureus		Ctrl				Amp					Cele					A+C
CFU	Diution *100	CFU*104		CFU	Diution *100	CFU*104	% inhibition		CFU	Diution *100	CFU*104	% inhibition		CFU	Diution *100	CFU*104	% inhibition
750	75000	7.5		731	73100	7.31	2.53333		743	74300	7.43	0.933333		504	50400	5.04	32.8
832	83200	8.32		589	58900	5.89	29.2067		796	79600	7.96	4.32692		231	23100	2.31	72.2356
543	54300	5.43		507	50700	5.07	6.62983		535	53500	5.35	1.4733		402	40200	4.02	25.9669
376	37600	3.76		342	34200	3.42	9.04255		354	35400	3.54	5.85106		103	10300	1.03	72.6064
274	27400	2.74		195	19500	1.95	28.8321		285	28500	2.85	-4.0146		55	5500	0.55	79.927
353	35300	3.53		311	31100	3.11	11.898		324	32400	3.24	8.2153		270	27000	2.7	23.5127
186	18600	1.86		158	15800	1.58	15.0538		170	17000	1.7	8.60215		50	5000	0.5	73.1183
297	29700	2.97		256	25600	2.56	13.8047		283	28300	2.83	4.7138		102	10200	1.02	65.6566
539	53900	5.39		497	49700	4.97	7.79221		554	55400	5.54	-2.78293		305	30500	3.05	43.4137
492	49200	4.92		468	46800	4.68	4.87805		481	48100	4.81	2.23577		283	28300	2.83	42.4797
339	33900	3.39		318	31800	3.18	6.19469		342	34200	3.42	-0.884956		183	18300	1.83	46.0177
498	49800	4.98		450	45000	4.5	9.63855		478	47800	4.78	4.01606		134	13400	1.34	73.0924
292	29200	2.92		234	23400	2.34	19.863		293	29300	2.93	-0.342466		104	10400	1.04	64.3836
372	37200	3.72		352	35200	3.52	5.37634		363	36300	3.63	2.41935		127	12700	1.27	65.8602
273	27300	2.73		243	24300	2.43	10.989		284	28400	2.84	-4.0293		114	11400	1.14	58.2418
419	41900	4.19		405	40500	4.05	3.34129		428	42800	4.28	-2.14797		315	31500	3.15	24.821
433	43300	4.33		429	42900	4.29	0.923788		448	44800	4.48	-3.4642		310	31000	3.1	28.4065
374	37400	3.74		207	20700	2.07	44.6524		324	32400	3.24	13.369		129	12900	1.29	65.508
458	45800	4.58		443	44300	4.43	3.27511		456	45600	4.56	0.436681		416	41600	4.16	9.17031
494	49400	4.94		487	48700	4.87	1.417		483	48300	4.83	2.22672		410	41000	4.1	17.004
310	31000	3.1		269	26900	2.69	13.2258		304	30400	3.04	1.93548		83	8300	0.83	73.2258
94	9400	0.94		83	8300	0.83	11.7021		104	10400	1.04	-10.6383		45	4500	0.45	52.1277
204	20400	2.04		198	19800	1.98	2.94118		235	23500	2.35	-15.1961		161	16100	1.61	21.0784
193	19300	1.93		147	14700	1.47	23.8342		183	18300	1.83	5.18135		39	3900	0.39	79.7927

## Sheet: Klebsiealla
Klebsiealla		Ctrl				Amp					Cele					A+C
CFU	Diution *100	CFU*104		CFU	Diution *100	CFU*104	% inhibition		CFU	Diution *100	CFU*104	% inhibition		CFU	Diution *100	CFU*104	% inhibition
110	11000	1.1		97	9700	0.97	11.8182		117	11700	1.17	-6.36364		54	5400	0.54	50.9091
74	7400	0.74		62	6200	0.62	16.2162		81	8100	0.81	-9.45946		5	500	0.05	93.2432
52	5200	0.52		39	3900	0.39	25		43	4300	0.43	17.3077		2	200	0.02	96.1538
65	6500	0.65		59	5900	0.59	9.23077		71	7100	0.71	-9.23077		17	1700	0.17	73.8462
120	12000	1.2		113	11300	1.13	5.83333		109	10900	1.09	9.16667		5	500	0.05	95.8333
470	47000	4.7		372	37200	3.72	20.8511		452	45200	4.52	3.82979		2	200	0.02	99.5745
410	41000	4.1		407	40700	4.07	0.731707		432	43200	4.32	-5.36585		1	100	0.01	99.7561
56	5600	0.56		42	4200	0.42	25		59	5900	0.59	-5.35714		0	0	0	100
552	55200	5.52		361	36100	3.61	34.6014		426	42600	4.26	22.8261		336	33600	3.36	39.1304
472	47200	4.72		254	25400	2.54	46.1864		453	45300	4.53	4.02542		173	17300	1.73	63.3475
141	14100	1.41		126	12600	1.26	10.6383		145	14500	1.45	-2.83688		93	9300	0.93	34.0426
229	22900	2.29		169	16900	1.69	26.2009		219	21900	2.19	4.36681		107	10700	1.07	53.2751
246	24600	2.46		237	23700	2.37	3.65854		242	24200	2.42	1.62602		123	12300	1.23	50
210	21000	2.1		212	21200	2.12	-0.952381		227	22700	2.27	-8.09524		104	10400	1.04	50.4762
167	16700	1.67		152	15200	1.52	8.98204		172	17200	1.72	-2.99401		137	13700	1.37	17.9641
179	17900	1.79		173	17300	1.73	3.35196		181	18100	1.81	-1.11732		63	6300	0.63	64.8045
111	11100	1.11		104	10400	1.04	6.30631		124	12400	1.24	-11.7117		13	1300	0.13	88.2883
124	12400	1.24		111	11100	1.11	10.4839		125	12500	1.25	-0.806452		1	100	0.01	99.1935
76	7600	0.76		62	6200	0.62	18.4211		77	7700	0.77	-1.31579		1	100	0.01	98.6842
39	3900	0.39		36	3600	0.36	7.69231		41	4100	0.41	-5.12821		1	100	0.01	97.4359
120	12000	1.2		92	9200	0.92	23.3333		115	11500	1.15	4.16667		2	200	0.02	98.3333
70	7000	0.7		68	6800	0.68	2.85714		77	7700	0.77	-10		1	100	0.01	98.5714
68	6800	0.68		51	5100	0.51	25		65	6500	0.65	4.41176		7	700	0.07	89.7059
110	11000	1.1		64	6400	0.64	41.8182		98	9800	0.98	10.9091		10	1000	0.1	90.9091
123	12300	1.23		89	8900	0.89	27.6423		127	12700	1.27	-3.25203		74	7400	0.74	39.8374
117	11700	1.17		94	9400	0.94	19.6581		123	12300	1.23	-5.12821		55	5500	0.55	52.9915
230	23000	2.3		216	21600	2.16	6.08696		239	23900	2.39	-3.91304		128	12800	1.28	44.3478
167	16700	1.67		129	12900	1.29	22.7545		177	17700	1.77	-5.98802		142	14200	1.42	14.9701
193	19300	1.93		176	17600	1.76	8.80829		199	19900	1.99	-3.10881		104	10400	1.04	46.114
139	13900	1.39		127	12700	1.27	8.63309		140	14000	1.4	-0.719424		94	9400	0.94	32.3741
158	15800	1.58		137	13700	1.37	13.2911		165	16500	1.65	-4.43038		77	7700	0.77	51.2658
145	14500	1.45		122	12200	1.22	15.8621		155	15500	1.55	-6.89655		82	8200	0.82	43.4483

## Sheet: Acinetobacter
Acinetobacter		Ctrl				Amp					Cele					A+C
CFU	Diution *100	CFU*104		CFU	Diution *100	CFU*104	% inhibition		CFU	Diution *100	CFU*104	% inhibition		CFU	Diution *100	CFU*104	% inhibition
211	21100	2.11		130	13000	1.3	38.3886		210	21000	2.1	0.473934		1	100	0.01	99.5261
173	17300	1.73		98	9800	0.98	43.3526		157	15700	1.57	9.24855		54	5400	0.54	68.7861
189	18900	1.89		175	17500	1.75	7.40741		195	19500	1.95	-3.1746		3	300	0.03	98.4127
307	30700	3.07		200	20000	2	34.8534		294	29400	2.94	4.23453		110	11000	1.1	64.1694
350	35000	3.5		257	25700	2.57	26.5714		288	28800	2.88	17.7143		1	100	0.01	99.7143
290	29000	2.9		215	21500	2.15	25.8621		248	24800	2.48	14.4828		129	12900	1.29	55.5172
410	41000	4.1		317	31700	3.17	22.6829		372	37200	3.72	9.26829		295	29500	2.95	28.0488
278	27800	2.78		283	28300	2.83	-1.79856		273	27300	2.73	1.79856		250	25000	2.5	10.0719
410	41000	4.1		200	20000	2	51.2195		472	47200	4.72	-15.122		104	10400	1.04	74.6341
534	53400	5.34		176	17600	1.76	67.0412		494	49400	4.94	7.49064		94	9400	0.94	82.397
428	42800	4.28		218	21800	2.18	49.0654		476	47600	4.76	-11.215		77	7700	0.77	82.0093
412	41200	4.12		206	20600	2.06	50		456	45600	4.56	-10.6796		45	4500	0.45	89.0777
217	21700	2.17		183	18300	1.83	15.6682		223	22300	2.23	-2.76498		153	15300	1.53	29.4931
342	34200	3.42		173	17300	1.73	49.4152		351	35100	3.51	-2.63158		193	19300	1.93	43.5673
276	27600	2.76		153	15300	1.53	44.5652		273	27300	2.73	1.08696		167	16700	1.67	39.4928
356	35600	3.56		173	17300	1.73	51.4045		298	29800	2.98	16.2921		145	14500	1.45	59.2697
716	71600	7.16		510	51000	5.1	28.7709		674	67400	6.74	5.86592		452	45200	4.52	36.8715
804	80400	8.04		620	62000	6.2	22.8856		736	73600	7.36	8.45771		416	41600	4.16	48.2587
526	52600	5.26		440	44000	4.4	16.3498		534	53400	5.34	-1.52091		354	35400	3.54	32.6996
543	54300	5.43		450	45000	4.5	17.1271		518	51800	5.18	4.60405		312	31200	3.12	42.5414
432	43200	4.32		324	32400	3.24	25		412	41200	4.12	4.62963		286	28600	2.86	33.7963
515	51500	5.15		420	42000	4.2	18.4466		529	52900	5.29	-2.71845		254	25400	2.54	50.6796
549	54900	5.49		210	21000	2.1	61.7486		494	49400	4.94	10.0182		75	7500	0.75	86.3388
432	43200	4.32		410	41000	4.1	5.09259		423	42300	4.23	2.08333		228	22800	2.28	47.2222
548	54800	5.48		543	54300	5.43	0.912409		567	56700	5.67	-3.46715		458	45800	4.58	16.4234
408	40800	4.08		390	39000	3.9	4.41176		396	39600	3.96	2.94118		173	17300	1.73	57.598
276	27600	2.76		253	25300	2.53	8.33333		194	19400	1.94	29.7101		82	8200	0.82	70.2899
162	16200	1.62		174	17400	1.74	-7.40741		163	16300	1.63	-0.617284		25	2500	0.25	84.5679
226	22600	2.26		146	14600	1.46	35.3982		213	21300	2.13	5.75221		103	10300	1.03	54.4248
156	15600	1.56		163	16300	1.63	-4.48718		173	17300	1.73	-10.8974		120	12000	1.2	23.0769
192	19200	1.92		126	12600	1.26	34.375		209	20900	2.09	-8.85417		94	9400	0.94	51.0417
176	17600	1.76		171	17100	1.71	2.84091		183	18300	1.83	-3.97727		123	12300	1.23	30.1136

## Sheet: Pseudomonas
Pseudomonas		Ctrl				Amp					Cele					A+C
CFU	Diution *100	CFU*104		CFU	Diution *100	CFU*104	% inhibition		CFU	Diution *100	CFU*104	% inhibition		CFU	Diution *100	CFU*104	% inhibition
929	92900	9.29		700	70000	7	24.6502		960	96000	9.6	-3.33692		27	2700	0.27	97.0936
945	94500	9.45		900	90000	9	4.7619		890	89000	8.9	5.82011		471	47100	4.71	50.1587
1109	110900	11.09		1000	100000	10	9.82867		1098	109800	10.98	0.991885		157	15700	1.57	85.8431
768	76800	7.68		650	65000	6.5	15.3646		787	78700	7.87	-2.47396		23	2300	0.23	97.0052
1238	123800	12.38		1142	114200	11.42	7.75444		1287	128700	12.87	-3.958		500	50000	5	59.6123
1356	135600	13.56		1240	124000	12.4	8.55457		1249	124900	12.49	7.89086		250	25000	2.5	81.5634
983	98300	9.83		790	79000	7.9	19.6338		874	87400	8.74	11.0885		70	7000	0.7	92.8789
562	56200	5.62		428	42800	4.28	23.8434		445	44500	4.45	20.8185		102	10200	1.02	81.8505
24	2400	0.24		27	2700	0.27	-12.5		25	2500	0.25	-4.16667		1	100	0.01	95.8333
19	1900	0.19		16	1600	0.16	15.7895		17	1700	0.17	10.5263		10	1000	0.1	47.3684
16	1600	0.16		13	1300	0.13	18.75		20	2000	0.2	-25		2	200	0.02	87.5
29	2900	0.29		23	2300	0.23	20.6897		27	2700	0.27	6.89655		1	100	0.01	96.5517
18	1800	0.18		19	1900	0.19	-5.55556		18	1800	0.18	0		7	700	0.07	61.1111
14	1400	0.14		15	1500	0.15	-7.14286		18	1800	0.18	-28.5714		2	200	0.02	85.7143
15	1500	0.15		13	1300	0.13	13.3333		17	1700	0.17	-13.3333		5	500	0.05	66.6667
9	900	0.09		5	500	0.05	44.4444		11	1100	0.11	-22.2222		1	100	0.01	88.8889
102	10200	1.02		95	9500	0.95	6.86275		112	11200	1.12	-9.80392		15	1500	0.15	85.2941
24	2400	0.24		20	2000	0.2	16.6667		25	2500	0.25	-4.16667		2	200	0.02	91.6667
15	1500	0.15		11	1100	0.11	26.6667		13	1300	0.13	13.3333		1	100	0.01	93.3333
89	8900	0.89		75	7500	0.75	15.7303		98	9800	0.98	-10.1124		57	5700	0.57	35.9551
95	9500	0.95		73	7300	0.73	23.1579		86	8600	0.86	9.47368		45	4500	0.45	52.6316
73	7300	0.73		71	7100	0.71	2.73973		76	7600	0.76	-4.10959		60	6000	0.6	17.8082
36	3600	0.36		22	2200	0.22	38.8889		40	4000	0.4	-11.1111		15	1500	0.15	58.3333
87	8700	0.87		74	7400	0.74	14.9425		79	7900	0.79	9.1954		44	4400	0.44	49.4253
112	11200	1.12		84	8400	0.84	25		108	10800	1.08	3.57143		67	6700	0.67	40.1786
137	13700	1.37		123	12300	1.23	10.219		156	15600	1.56	-13.8686		90	9000	0.9	34.3066
103	10300	1.03		95	9500	0.95	7.76699		120	12000	1.2	-16.5049		73	7300	0.73	29.1262
231	23100	2.31		178	17800	1.78	22.9437		246	24600	2.46	-6.49351		107	10700	1.07	53.6797
256	25600	2.56		209	20900	2.09	18.3594		267	26700	2.67	-4.29688		138	13800	1.38	46.0938
248	24800	2.48		192	19200	1.92	22.5806		237	23700	2.37	4.43548		156	15600	1.56	37.0968
105	10500	1.05		97	9700	0.97	7.61905		123	12300	1.23	-17.1429		78	7800	0.78	25.7143
276	27600	2.76		194	19400	1.94	29.7101		253	25300	2.53	8.33333		124	12400	1.24	55.0725
	0	0			0	0	#DIV/0!			0	0	#DIV/0!			0	0	#DIV/0!

## Sheet: E.coli
E. coli		Ctrl				Amp					Cele					A+C
CFU	Diution *100	CFU*104		CFU	Diution *100	CFU*104	% inhibition		CFU	Diution *100	CFU*104	% inhibition		CFU	Diution *100	CFU*104	% inhibition
509	50900	5.09		22	2200	0.22	95.6778		497	49700	4.97	2.35756		1	100	0.01	99.8035
327	32700	3.27		56	5600	0.56	82.8746		296	29600	2.96	9.48012		23	2300	0.23	92.9664
231	23100	2.31		83	8300	0.83	64.0693		193	19300	1.93	16.4502		74	7400	0.74	67.9654
316	31600	3.16		105	10500	1.05	66.7722		254	25400	2.54	19.6203		84	8400	0.84	73.4177
231	23100	2.31		109	10900	1.09	52.8139		193	19300	1.93	16.4502		1	100	0.01	99.5671
77	7700	0.77		61	6100	0.61	20.7792		56	5600	0.56	27.2727		8	800	0.08	89.6104
156	15600	1.56		62	6200	0.62	60.2564		173	17300	1.73	-10.8974		16	1600	0.16	89.7436
294	29400	2.94		116	11600	1.16	60.5442		254	25400	2.54	13.6054		9	900	0.09	96.9388
345	34500	3.45		113	11300	1.13	67.2464		237	23700	2.37	31.3043		103	10300	1.03	70.1449
473	47300	4.73		273	27300	2.73	42.2833		374	37400	3.74	20.9302		184	18400	1.84	61.0994
317	31700	3.17		165	16500	1.65	47.9495		153	15300	1.53	51.735		95	9500	0.95	70.0315
356	35600	3.56		271	27100	2.71	23.8764		209	20900	2.09	41.2921		21	2100	0.21	94.1011
297	29700	2.97		194	19400	1.94	34.6801		276	27600	2.76	7.07071		11	1100	0.11	96.2963
255	25500	2.55		157	15700	1.57	38.4314		257	25700	2.57	-0.784314		45	4500	0.45	82.3529
361	36100	3.61		124	12400	1.24	65.651		235	23500	2.35	34.903		73	7300	0.73	79.7784
403	40300	4.03		247	24700	2.47	38.7097		394	39400	3.94	2.23325		21	2100	0.21	94.7891
165	16500	1.65		159	15900	1.59	3.63636		68	6800	0.68	58.7879		57	5700	0.57	65.4545
110	11000	1.1		92	9200	0.92	16.3636		117	11700	1.17	-6.36364		1	100	0.01	99.0909
123	12300	1.23		129	12900	1.29	-4.87805		91	9100	0.91	26.0163		84	8400	0.84	31.7073
279	27900	2.79		232	23200	2.32	16.8459		253	25300	2.53	9.319		60	6000	0.6	78.4946
127	12700	1.27		134	13400	1.34	-5.51181		110	11000	1.1	13.3858		101	10100	1.01	20.4724
153	15300	1.53		160	16000	1.6	-4.57516		194	19400	1.94	-26.7974		87	8700	0.87	43.1373
173	17300	1.73		113	11300	1.13	34.6821		183	18300	1.83	-5.78035		78	7800	0.78	54.9133
97	9700	0.97		109	10900	1.09	-12.3711		120	12000	1.2	-23.7113		51	5100	0.51	47.4227
750	75000	7.5		731	73100	7.31	2.53333		734	73400	7.34	2.13333		504	50400	5.04	32.8
832	83200	8.32		589	58900	5.89	29.2067		231	23100	2.31	72.2356		499	49900	4.99	40.024
543	54300	5.43		507	50700	5.07	6.62983		473	47300	4.73	12.8913		357	35700	3.57	34.2541
376	37600	3.76		342	34200	3.42	9.04255		359	35900	3.59	4.52128		230	23000	2.3	38.8298
274	27400	2.74		195	19500	1.95	28.8321		234	23400	2.34	14.5985		55	5500	0.55	79.927
353	35300	3.53		311	31100	3.11	11.898		296	29600	2.96	16.1473		270	27000	2.7	23.5127
186	18600	1.86		158	15800	1.58	15.0538		175	17500	1.75	5.91398		50	5000	0.5	73.1183
297	29700	2.97		256	25600	2.56	13.8047		231	23100	2.31	22.2222		102	10200	1.02	65.6566

## Sheet: Sheet7
	Amp	% inhibition	Amp+Cel	% inhibition	Diff. in % inhibition		Amp	% inhibition	Amp+Cel	% inhibition	Diff. in % inhibition		Amp	% inhibition	Amp+Cel	% inhibition	Diff. in % inhibition		Amp	% inhibition	Amp+Cel	% inhibition	Diff. in % inhibition		Amp	% inhibition	Amp+Cel	% inhibition	Diff. in % inhibition		Amp	% inhibition	Amp+Cel	% inhibition	Diff. in % inhibition
	10.79	6.17391	1.03	91.0435	84.8696		3.42	9.04255	1.03	72.6064	63.5638		4.07	0.731707	0.01	99.7561	99.0244		1.74	-7.40741	0.25	84.5679	91.9753		0.27	-12.5	0.01	95.8333	108.333		0.92	16.3636	0.01	99.0909	82.7273
	10.19	2.30105	2.07	80.1534	77.8523		4.5	9.63855	1.34	73.0924	63.4538		0.68	2.85714	0.01	98.5714	95.7143		1.75	7.40741	0.03	98.4127	91.0053		0.15	-7.14286	0.02	85.7143	92.8571		2.71	23.8764	0.21	94.1011	70.2247
	12.02	3.84	2.3	81.6	77.76		3.52	5.37634	1.27	65.8602	60.4839		1.13	5.83333	0.05	95.8333	90		2.57	26.5714	0.01	99.7143	73.1429		6.5	15.3646	0.23	97.0052	81.6406		0.61	20.7792	0.08	89.6104	68.8312
Enterobacter	10.05	1.17994	2.31	77.2861	76.1062	S.aureus	2.69	13.2258	0.83	73.2258	60	Kebsiella	0.36	7.69231	0.01	97.4359	89.7436	Acinetobacter	2.53	8.33333	0.82	70.2899	61.9565	Pseudomonas	0.95	6.86275	0.15	85.2941	78.4314	E.coli	1.59	3.63636	0.57	65.4545	61.8182
	12.07	5.40752	2.53	80.1724	74.7649		1.58	15.0538	0.5	73.1183	58.0645		1.11	10.4839	0.01	99.1935	88.7097		1.3	38.3886	0.01	99.5261	61.1374		10	9.82867	1.57	85.8431	76.0144		2.32	16.8459	0.6	78.4946	61.6487
	12.8	13.2791	2.45	83.4011	70.122		1.47	23.8342	0.39	79.7927	55.9585		1.04	6.30631	0.13	88.2883	81.982		3.9	4.41176	1.73	57.598	53.1863		0.23	20.6897	0.01	96.5517	75.8621		1.94	34.6801	0.11	96.2963	61.6162
	11.03	8.6164	2.75	77.2162	68.5998		2.56	13.8047	1.02	65.6566	51.8519		0.62	18.4211	0.01	98.6842	80.2632		4.1	5.09259	2.28	47.2222	42.1296		0.2	16.6667	0.02	91.6667	75		1.09	-12.3711	0.51	47.4227	59.7938
	12.05	9.0566	5.09	61.5849	52.5283		1.95	28.8321	0.55	79.927	51.0949		3.72	20.8511	0.02	99.5745	78.7234		2.06	50	0.45	89.0777	39.0777		7.9	19.6338	0.7	92.8789	73.2452		1.58	15.0538	0.5	73.1183	58.0645
	9.24	10.0292	4.18	59.2989	49.2697		2.43	10.989	1.14	58.2418	47.2527		0.62	16.2162	0.05	93.2432	77.027		2.18	49.0654	0.77	82.0093	32.9439		12.4	8.55457	2.5	81.5634	73.0088		2.47	38.7097	0.21	94.7891	56.0794
	8.42	26.0755	4.37	61.633	35.5575		2.34	19.863	1.04	64.3836	44.5205		0.92	23.3333	0.02	98.3333	75		4.2	18.4466	2.54	50.6796	32.233		7	24.6502	0.27	97.0936	72.4435		2.56	13.8047	1.02	65.6566	51.8519
	8.93	9.97984	5.67	42.8427	32.8629		5.89	29.2067	2.31	72.2356	43.0288		0.42	25	0	100	75		2.15	25.8621	1.29	55.5172	29.6552		0.13	18.75	0.02	87.5	68.75		1.95	28.8321	0.55	79.927	51.0949
	8.04	26.776	4.67	57.4681	30.6922		0.83	11.7021	0.45	52.1277	40.4255		0.39	25	0.02	96.1538	71.1538		2	34.8534	1.1	64.1694	29.316		0.11	26.6667	0.01	93.3333	66.6667		1.6	-4.57516	0.87	43.1373	47.7124
	9.81	16.1538	7.23	38.2051	22.0513		3.18	6.19469	1.83	46.0177	39.823		0.51	25	0.07	89.7059	64.7059		1.63	-4.48718	1.2	23.0769	27.5641		0.19	-5.55556	0.07	61.1111	66.6667		1.09	52.8139	0.01	99.5671	46.7532
	9.48	26.1682	6.73	47.5857	21.4174		4.68	4.87805	2.83	42.4797	37.6016		0.59	9.23077	0.17	73.8462	64.6154		1.71	2.84091	1.23	30.1136	27.2727		4.28	23.8434	1.02	81.8505	58.0071		1.57	38.4314	0.45	82.3529	43.9216
	9.92	14.261	7.46	35.5229	21.2619		4.97	7.79221	3.05	43.4137	35.6215		1.73	3.35196	0.63	64.8045	61.4525		0.98	43.3526	0.54	68.7861	25.4335		0.13	13.3333	0.05	66.6667	53.3333		1.29	-4.87805	0.84	31.7073	36.5854
	9.83	6.64767	7.62	27.6353	20.9877		7.31	2.53333	5.04	32.8	30.2667		2.12	-0.952381	1.04	50.4762	51.4286		4.5	17.1271	3.12	42.5414	25.4144		11.42	7.75444	5	59.6123	51.8578		1.16	60.5442	0.09	96.9388	36.3946
	9.84	9.97255	7.56	30.8326	20.86		4.29	0.923788	3.1	28.4065	27.4827		0.64	41.8182	0.1	90.9091	49.0909		6.2	22.8856	4.16	48.2587	25.3731		9	4.7619	4.71	50.1587	45.3968		7.31	2.53333	5.04	32.8	30.2667
	11.78	14.2649	9.14	33.4789	19.214		4.05	3.34129	3.15	24.821	21.4797		2.37	3.65854	1.23	50	46.3415		2.1	61.7486	0.75	86.3388	24.5902		0.05	44.4444	0.01	88.8889	44.4444		3.42	9.04255	2.3	38.8298	29.7872
	8.99	8.91591	7.29	26.1398	17.2239		2.07	44.6524	1.29	65.508	20.8556		0.97	11.8182	0.54	50.9091	39.0909		2	51.2195	1.04	74.6341	23.4146		0.74	14.9425	0.44	49.4253	34.4828		0.62	60.2564	0.16	89.7436	29.4872
	11.25	12.7907	9.05	29.845	17.0543		5.07	6.62983	4.02	25.9669	19.337		2.16	6.08696	1.28	44.3478	38.2609		1.46	35.3982	1.03	54.4248	19.0265		0.16	15.7895	0.1	47.3684	31.5789		5.07	6.62983	3.57	34.2541	27.6243
	10.34	10.3986	8.75	24.1768	13.7782		1.98	2.94118	1.61	21.0784	18.1373		1.37	13.2911	0.77	51.2658	37.9747		1.26	34.375	0.94	51.0417	16.6667		1.78	22.9437	1.07	53.6797	30.7359		1.34	-5.51181	1.01	20.4724	25.9843
	9.83	10.4736	8.34	24.0437	13.5701		4.87	1.417	4.1	17.004	15.587		1.76	8.80829	1.04	46.114	37.3057		4.4	16.3498	3.54	32.6996	16.3498		0.73	23.1579	0.45	52.6316	29.4737		1.65	47.9495	0.95	70.0315	22.082
	11.46	7.35651	9.82	20.6144	13.2579		3.11	11.898	2.7	23.5127	11.6147		0.94	19.6581	0.55	52.9915	33.3333		5.43	0.912409	4.58	16.4234	15.5109		2.09	18.3594	1.38	46.0938	27.7344		1.13	34.6821	0.78	54.9133	20.2312
	9.43	4.45795	8.19	17.0213	12.5633		4.43	3.27511	4.16	9.17031	5.8952		1.22	15.8621	0.82	43.4483	27.5862		1.76	67.0412	0.94	82.397	15.3558		1.94	29.7101	1.24	55.0725	25.3623		2.73	42.2833	1.84	61.0994	18.8161
	9.43	29.9926	8.07	40.0891	10.0965								1.69	26.2009	1.07	53.2751	27.0742		1.83	15.6682	1.53	29.4931	13.8249		1.23	10.219	0.9	34.3066	24.0876		1.24	65.651	0.73	79.7784	14.1274
	11.07	19.6662	9.82	28.7373	9.07112								1.27	8.63309	0.94	32.3741	23.741		2.83	-1.79856	2.5	10.0719	11.8705		0.95	7.76699	0.73	29.1262	21.3592		3.11	11.898	2.7	23.5127	11.6147
	9.45	31.3227	8.24	40.1163	8.7936								1.26	10.6383	0.93	34.0426	23.4043		3.24	25	2.86	33.7963	8.7963		0.75	15.7303	0.57	35.9551	20.2247		5.89	29.2067	4.99	40.024	10.8173
	10.27	15.0538	9.3	23.0769	8.02316								2.54	46.1864	1.73	63.3475	17.161		5.1	28.7709	4.52	36.8715	8.10056		0.22	38.8889	0.15	58.3333	19.4444		0.56	82.8746	0.23	92.9664	10.0917
	10.78	9.41176	9.83	17.395	7.98319								0.89	27.6423	0.74	39.8374	12.1951		1.73	51.4045	1.45	59.2697	7.86517		0.97	7.61905	0.78	25.7143	18.0952		1.05	66.7722	0.84	73.4177	6.64557
	9.93	4.97608	9.1	12.9187	7.94258								1.52	8.98204	1.37	17.9641	8.98204		3.17	22.6829	2.95	28.0488	5.36585		0.84	25	0.67	40.1786	15.1786		0.22	95.6778	0.01	99.8035	4.12574
	10.21	20.8527	9.4	27.1318	6.27907								3.61	34.6014	3.36	39.1304	4.52899		1.53	44.5652	1.67	39.4928	-5.07246		0.71	2.73973	0.6	17.8082	15.0685		0.83	64.0693	0.74	67.9654	3.8961
	8.01	29.3651	7.34	35.2734	5.90829								1.29	22.7545	1.42	14.9701	-7.78443		1.73	49.4152	1.93	43.5673	-5.84795		1.92	22.5806	1.56	37.0968	14.5161		1.13	67.2464	1.03	70.1449	2.89855
